# Supplementary material for: Estimating the burden of dengue and the impact of release of wMel Wolbachia-infected mosquitoes in Indonesia: a modelling study
Source: BMC Med. 2019 Sep 9;17:172. doi: 10.1186/s12916-019-1396-4 (PMC6732838; doi:10.1186/s12916-019-1396-4)
Supplement: Supplementary file 2 — Force of infection estimates from each seroprevalence survey. (XLSX 1014 kb) [file 12916_2019_1396_MOESM2_ESM.xlsx]

## Sheet: Results cluster age group 
Cluster NR	Province	Regency/Municipality	Subdistrict	GAUL	Name admin unit	lat	long	AGE 1-4		AGE 5-9		AGE 10-14		AGE 15-18		Total nr of subjects per cluster	Nr that tested positive per cluster
								n IgG	IgG seroprevalence %	n IgG	IgG seroprevalence %	n IgG	IgG seroprevalence %	n IgG	IgG seroprevalence %
1	Nanggroe Aceh Darussalam	Subulussalam	Simpang Kiri	1013343	Aceh Tanggera	2.68221	97.9702	21	23	31	87	27	83	27	83	106	76
2	Sumatera Utara	Medan	Medan Denai	1013331	Kota Medan	3.5818	98.7114	22	45	30	72	28	86	27	93	107	81
3	Sumatera Barat	Padang	Pauh	1013332	Kota Padang	-0.87172	100.507	23	32	29	83	29	79	25	88	106	76
4	Jambi	Bungo	Bungo Dani	1013395	Bungo	-1.49665	102.083	25	36	28	72	28	93	26	96	107	80
5	Lampung	Lampung Selatan	Kalianda	1013521	Lampung Selatang	-5.69353	105.583	23	10	29	38	31	59	22	69	105	46
6	Banten	Tangerang	Cikupa	1013637	Tangerang	-6.21677	106.523	25	82	25	89	31	86	26	93	107	94
7	Banten	Tangerang	Benda	1013499	Kota Tangerang	-6.1305	106.665	20	35	28	59	27	72	26	81	101	65
	Banten TOTAL							45		53		58		52		208
8	DKI jakarta	Selatan	Pesanggrahan	1013324	Kota Jakarta Selatan	-6.24743	106.762	21	41	28	71	31	89	25	96	105	81
9	DKI jakarta	Timur	Pulo Gadung	1013325	Kota Jakarta Selatan	-6.18946	106.895	22	50	29	61	29	79	27	93	107	77
10	DKI jakarta	Barat	Kali Deres	1013322	Kota Jakarta Selatan	-6.13429	106.706	22	18	30	52	29	93	26	93	107	71
	DKI jakarta TOTAL							65		87		89		78		319
11	Jawa Barat	Bogor	Bunung Putri	1013385	Bogor	-6.42887	106.924	22	73	29	69	30	76	26	96	107	84
12	Jawa Barat	Bandung	Banjaran	1013352	Bandung	-7.04769	107.584	22	36	29	52	31	76	25	85	107	68
13	Jawa Barat	Cirebon	Gunung Sari	1013402	Cirebon	-6.89914	108.68	28	18	27	69	31	93	21	100	107	74
14	Jawa Barat	Bekasi	Cikarang Utara	1013370	Bekasi	-6.27768	107.16	22	27	27	86	30	97	27	93	106	83
15	Jawa Barat	Bandung	Bojongloa Kaler	1013460	Kota Bandung	-6.93158	107.589	22	35	29	83	29	100	27	97	107	87
16	Jawa Barat	Bekasi	Bekasi Timor	1013463	Kota Bekasi	-6.31403	107.079	22	32	30	48	29	97	26	89	107	72
17	Jawa Barat	Tasikmalaya	Singaparna	1013645	Taskimalaya	-7.35717	108.113	22	14	29	41	29	52	27	67	107	48
	Jawa Barat TOTAL							160		200		209		179		748
18	Jawa Tengah	Klaten	Trucuk	1013451	Klaten	-7.7291	110.676	22	0	29	52	29	77	27	96	107	63
19	Jawa Tengah	Jepara	Pecangaan	1013434	Jepara	-6.68893	110.701	23	23	31	69	29	100	24	100	107	79
20	Jawa Tengah	Tegal	Dukuhturi	1013647	Tegal	-6.90446	109.115	22	55	29	83	29	97	27	100	107	91
21	Jawa Tengah	Tegal	Tegal Barat	1013503	Kota Tegal	-6.85593	109.114	22	41	29	90	30	93	26	100	107	89
	Jawa Tengah TOTAL							89		118		117		104		428
22	Jawa Timur	Ponorogo	Pulung	1013589	Ponorogo	-7.87607	111.595	22	23	29	29	29	48	27	37	107	37
23	Jawa Timur	Banyuwangi	Cluring	1013363	Banyuwangi	-8.44332	114.227	22	9	30	50	29	86	25	96	106	66
24	Jawa Timur	Mojokerto	Ngoro	1013556	Mojokerto	-7.55215	112.618	22	18	30	76	29	100	26	96	107	81
25	Jawa Timur	Sumenep	Kalianget	1013661	Sumenep	-7.05069	113.888	23	14	28	55	30	78	24	96	105	64
26	Jawa Timur	Surabaya	Sawahan	1013339	Kota Surabaya	-7.26301	112.721	22	64	29	83	29	90	27	96	107	90
	Jawa Timur TOTAL							111		146		146		129
27	Bali	Denpasar	Denpasar Selatan	1013472	Kota Denpasar	-8.69831	115.248	22	27	29	72	30	79	26	85	107	73
28	Kalimantan Timur	Samarinda	Samarinda Ulu	1013493	Kota Samarinda	-0.459587	117.115	22	36	29	41	29	41	27	93	107	57
29	Sulawesi Selatan	Toraja Utara	Rantepao			-2.97037	119.876	23	18	22	55	35	38	27	70	107	48
30	Sulawesi Tenggara	Kendari	Kendari	1013330	Kota Kendari	-3.99846	122.513	21	68	30	83	30	97	26	100	107	97
	Threshold random selection municipality needed at least population of 1000 or more

## Sheet: FOI
Cluster	Lat	Long	Location	Age low	Age high	X = Mid age	proportion pos(Za)	Y = (-ln(1-Za))	nr tested	nr pos	FOI formula	FOI graph	FOI low	FOI high
1	2.68221	97.9702	1013343		0	1	0	0							Std err in Slope	0.0514683
				1	4	2.5	0.23	0.261365	21	4.83	0.104546	0.11789	-0.0459054	0.281685	degrees of freedom	3
				5	9	7	0.87	2.04022	31	26.97	0.29146	0.118 ±0.164			Confidence level	0.95
				10	14	12	0.83	1.77196	27	22.41	0.147663				t-score	3.18245
				15	18	16.5	0.83	1.77196	27	22.41	0.107391				Confidence interval	0.163795
2	3.5818	98.7114	1013331		0	1	0	0							Std err in Slope	0.0123533
				1	4	2.5	0.45	0.597837	22	9.9	0.239135	0.161654	0.12234	0.200967	degrees of freedom	3
				5	9	7	0.72	1.27297	30	21.6	0.181852	0.162 ±0.039			Confidence level	0.95
				10	14	12	0.86	1.96611	28	24.08	0.163843				t-score	3.18245
				15	18	16.5	0.93	2.65926	27	25.11	0.161167				Confidence interval	0.0393137
3	-0.87172	100.507	1013332		0	1	0	0							Std err in Slope	0.0357515
				1	4	2.5	0.32	0.385662	23	7.36	0.154265	0.127982	0.0142051	0.24176	degrees of freedom	3
				5	9	7	0.83	1.77196	29	24.07	0.253137	0.128 ±0.114			Confidence level	0.95
				10	14	12	0.79	1.56065	29	22.91	0.130054				t-score	3.18245
				15	18	16.5	0.88	2.12026	25	22	0.128501				Confidence interval	0.113777
4	-1.49665	102.083	1013395		0	1	0	0							Std err in Slope	0.0139082
				1	4	2.5	0.36	0.446287	25	9	0.178515	0.212653	0.16839	0.256915	degrees of freedom	3
				5	9	7	0.72	1.27297	28	20.16	0.181852	0.213 ±0.044			Confidence level	0.95
				10	14	12	0.93	2.65926	28	26.04	0.221605				t-score	3.18245
				15	18	16.5	0.96	3.21888	26	24.96	0.195083				Confidence interval	0.0442621
5	-5.69353	105.583	1013521		0	1	0	0							Std err in Slope	0.00230447
				1	4	2.5	0.1	0.105361	23	2.3	0.0421442	0.0772024	0.0698686	0.0845363	degrees of freedom	3
				5	9	7	0.38	0.478036	29	11.02	0.0682908	0.077 ±0.007			Confidence level	0.95
				10	14	12	0.59	0.891598	31	18.29	0.0742998				t-score	3.18245
				15	18	16.5	0.69	1.17118	22	15.18	0.0709808				Confidence interval	0.00733385
6	-6.21677	106.523	1013637		0	1	0	0							Std err in Slope	0.0568458
				1	4	2.5	0.82	1.7148	25	20.5	0.685919	0.122038	-0.0588708	0.302947	degrees of freedom	3
				5	9	7	0.89	2.20727	25	22.25	0.315325	0.122 ±0.181			Confidence level	0.95
				10	14	12	0.86	1.96611	31	26.66	0.163843				t-score	3.18245
				15	18	16.5	0.93	2.65926	26	24.18	0.161167				Confidence interval	0.180909
7	-6.1305	106.665	1013499		0	1	0	0							Std err in Slope	0.0109529
				1	4	2.5	0.35	0.430783	20	7	0.172313	0.10072	0.0658626	0.135577	degrees of freedom	3
				5	9	7	0.59	0.891598	28	16.52	0.127371	0.101 ±0.035			Confidence level	0.95
				10	14	12	0.73	1.30933	27	19.71	0.109111				t-score	3.18245
				15	18	16.5	0.81	1.66073	26	21.06	0.10065				Confidence interval	0.0348572
8	-6.24743	106.762	1013324		0	1	0	0							Std err in Slope	0.00851183
				1	4	2.5	0.41	0.527633	21	8.61	0.211053	0.198978	0.17189	0.226067	degrees of freedom	3
				5	9	7	0.71	1.23787	28	19.88	0.176839	0.199 ±0.027			Confidence level	0.95
				10	14	12	0.89	2.20727	31	27.59	0.18394				t-score	3.18245
				15	18	16.5	0.96	3.21888	25	24	0.195083				Confidence interval	0.0270884
9	-6.18946	106.895	1013325		0	1	0	0							Std err in Slope	0.0211897
				1	4	2.5	0.5	0.693147	22	11	0.277259	0.150109	0.0826738	0.217544	degrees of freedom	3
				5	9	7	0.61	0.941609	29	17.69	0.134516	0.15 ±0.067			Confidence level	0.95
				10	14	12	0.79	1.56065	29	22.91	0.130054				t-score	3.18245
				15	18	16.5	0.93	2.65926	27	25.11	0.161167				Confidence interval	0.067435
10	-6.13429	106.706	1013322		0	1	0	0							Std err in Slope	0.0334963
				1	4	2.5	0.18	0.198451	22	3.96	0.0793804	0.194091	0.0874907	0.300691	degrees of freedom	3
				5	9	7	0.52	0.733969	30	15.6	0.104853	0.194 ±0.107			Confidence level	0.95
				10	14	12	0.93	2.65926	29	26.97	0.221605				t-score	3.18245
				15	18	16.5	0.93	2.65926	26	24.18	0.161167				Confidence interval	0.1066
11	-6.42887	106.924	1013385		0	1	0	0							Std err in Slope	0.0501946
				1	4	2.5	0.73	1.30933	22	16.06	0.523733	0.155209	-0.00453259	0.314951	degrees of freedom	3
				5	9	7	0.69	1.17118	29	20.01	0.167312	0.155 ±0.16			Confidence level	0.95
				10	14	12	0.76	1.42712	30	22.8	0.118926				t-score	3.18245
				15	18	16.5	0.96	3.21888	26	24.96	0.195083				Confidence interval	0.159742
12	-7.04769	107.584	1013352		0	1	0	0							Std err in Slope	0.00948351
				1	4	2.5	0.36	0.446287	22	7.92	0.178515	0.11614	0.0859591	0.146321	degrees of freedom	3
				5	9	7	0.52	0.733969	29	15.08	0.104853	0.116 ±0.03			Confidence level	0.95
				10	14	12	0.76	1.42712	31	23.56	0.118926				t-score	3.18245
				15	18	16.5	0.85	1.89712	25	21.25	0.114977				Confidence interval	0.0301808
13	-6.89914	108.68	1013402		0	1	0	0							Std err in Slope	0.0271293
				1	4	2.5	0.18	0.198451	28	5.04	0.0793804	0.292603	0.206266	0.378941	degrees of freedom	3
				5	9	7	0.69	1.17118	27	18.63	0.167312	0.293 ±0.086			Confidence level	0.95
				10	14	12	0.93	2.65926	31	28.83	0.221605				t-score	3.18245
				15	18	16.5	0.99	4.60517	21	20.79	0.279101				Confidence interval	0.0863376
14	-6.27768	107.16	1013370		0	1	0	0							Std err in Slope	0.0619979
				1	4	2.5	0.27	0.314711	22	5.94	0.125884	0.205717	0.00841251	0.403022	degrees of freedom	3
				5	9	7	0.86	1.96611	27	23.22	0.280873	0.206 ±0.197			Confidence level	0.95
				10	14	12	0.97	3.50656	30	29.1	0.292213				t-score	3.18245
				15	18	16.5	0.93	2.65926	27	25.11	0.161167				Confidence interval	0.197305
15	-6.93158	107.589	1013460		0	1	0	0							Std err in Slope	0.0757539
				1	4	2.5	0.35	0.430783	22	7.7	0.172313	0.274201	0.0331184	0.515284	degrees of freedom	3
				5	9	7	0.83	1.77196	29	24.07	0.253137	0.274 ±0.241			Confidence level	0.95
				10	14	12	0.99	4.60517	29	28.71	0.383764				t-score	3.18245
				15	18	16.5	0.97	3.50656	27	26.19	0.212519				Confidence interval	0.241083
16	-6.23625	107.024	1013463		0	1	0	0							Std err in Slope	0.0741736
				1	4	2.5	0.32	0.385662	22	7.04	0.154265	0.186356	-0.0496977	0.422409	degrees of freedom	3
				5	9	7	0.48	0.653926	30	14.4	0.0934181	0.186 ±0.236			Confidence level	0.95
				10	14	12	0.97	3.50656	29	28.13	0.292213				t-score	3.18245
				15	18	16.5	0.89	2.20727	26	23.14	0.133774				Confidence interval	0.236054
17	-7.35717	108.113	1013645		0	1	0	0							Std err in Slope	0.00469174
				1	4	2.5	0.14	0.150823	22	3.08	0.0603292	0.0683694	0.0534382	0.0833006	degrees of freedom	3
				5	9	7	0.41	0.527633	29	11.89	0.0753761	0.068 ±0.015			Confidence level	0.95
				10	14	12	0.52	0.733969	29	15.08	0.0611641				t-score	3.18245
				15	18	16.5	0.67	1.10866	27	18.09	0.0671917				Confidence interval	0.0149312
18	-7.7291	110.676	1013451		0	1	0	0							Std err in Slope	0.0306776
				1	4	2.5	0	0	22	0	0	0.199582	0.101952	0.297212	degrees of freedom	3
				5	9	7	0.52	0.733969	29	15.08	0.104853	0.2 ±0.098			Confidence level	0.95
				10	14	12	0.77	1.46968	29	22.33	0.122473				t-score	3.18245
				15	18	16.5	0.96	3.21888	27	25.92	0.195083				Confidence interval	0.0976299
19	-6.68893	110.701	1013434		0	1	0	0							Std err in Slope	0.060349
				1	4	2.5	0.23	0.261365	23	5.29	0.104546	0.339183	0.147126	0.531241	degrees of freedom	3
				5	9	7	0.69	1.17118	31	21.39	0.167312	0.339 ±0.192			Confidence level	0.95
				10	14	12	0.99	4.60517	29	28.71	0.383764				t-score	3.18245
				15	18	16.5	0.99	4.60517	24	23.76	0.279101				Confidence interval	0.192058
20	-6.90446	109.115	1013503		0	1	0	0							Std err in Slope	0.0147357
				1	4	2.5	0.55	0.798508	22	12.1	0.319403	0.291996	0.2451	0.338891	degrees of freedom	3
				5	9	7	0.83	1.77196	29	24.07	0.253137	0.292 ±0.047			Confidence level	0.95
				10	14	12	0.97	3.50656	29	28.13	0.292213				t-score	3.18245
				15	18	16.5	0.99	4.60517	27	26.73	0.279101				Confidence interval	0.0468957
21	-6.85593	109.114	1013503		0	1	0	0							Std err in Slope	0.0338589
				1	4	2.5	0.41	0.527633	22	9.02	0.211053	0.276859	0.169105	0.384613	degrees of freedom	3
				5	9	7	0.9	2.30259	29	26.1	0.328941	0.277 ±0.108			Confidence level	0.95
				10	14	12	0.93	2.65926	30	27.9	0.221605				t-score	3.18245
				15	18	16.5	0.99	4.60517	26	25.74	0.279101				Confidence interval	0.107754
22	-7.87607	111.595	1013589		0	1	0	0							Std err in Slope	0.0126021
				1	4	2.5	0.23	0.261365	22	5.06	0.104546	0.0303445	-0.00976118	0.0704501	degrees of freedom	3
				5	9	7	0.29	0.34249	29	8.41	0.0489272	0.03 ±0.04			Confidence level	0.95
				10	14	12	0.48	0.653926	29	13.92	0.0544939				t-score	3.18245
				15	18	16.5	0.37	0.462035	27	9.99	0.0280021				Confidence interval	0.0401057
23	-8.44332	114.227	1013363		0	1	0	0							Std err in Slope	0.0207239
				1	4	2.5	0.09	0.0943107	22	1.98	0.0377243	0.209195	0.143242	0.275148	degrees of freedom	3
				5	9	7	0.5	0.693147	30	15	0.099021	0.209 ±0.066			Confidence level	0.95
				10	14	12	0.86	1.96611	29	24.94	0.163843				t-score	3.18245
				15	18	16.5	0.96	3.21888	25	24	0.195083				Confidence interval	0.0659526
24	-7.55215	112.618	1013556		0	1	0	0							Std err in Slope	0.0852804
				1	4	2.5	0.18	0.198451	22	3.96	0.0793804	0.268286	-0.00311483	0.539686	degrees of freedom	3
				5	9	7	0.76	1.42712	30	22.8	0.203874	0.268 ±0.271			Confidence level	0.95
				10	14	12	0.99	4.60517	29	28.71	0.383764				t-score	3.18245
				15	18	16.5	0.96	3.21888	26	24.96	0.195083				Confidence interval	0.2714
25	-7.05069	113.888	1013661		0	1	0	0							Std err in Slope	0.0286682
				1	4	2.5	0.14	0.150823	23	3.22	0.0603292	0.195635	0.1044	0.28687	degrees of freedom	3
				5	9	7	0.55	0.798508	28	15.4	0.114073	0.196 ±0.091			Confidence level	0.95
				10	14	12	0.78	1.51413	30	23.4	0.126177				t-score	3.18245
				15	18	16.5	0.96	3.21888	24	23.04	0.195083				Confidence interval	0.091235
26	-7.26301	112.721	1013339		0	1	0	0							Std err in Slope	0.0269358
				1	4	2.5	0.64	1.02165	22	14.08	0.40866	0.183261	0.0975388	0.268982	degrees of freedom	3
				5	9	7	0.83	1.77196	29	24.07	0.253137	0.183 ±0.086			Confidence level	0.95
				10	14	12	0.9	2.30259	29	26.1	0.191882				t-score	3.18245
				15	18	16.5	0.96	3.21888	27	25.92	0.195083				Confidence interval	0.0857218
27	-8.69831	115.248	1013472		0	1	0	0							Std err in Slope	0.019733
				1	4	2.5	0.27	0.314711	22	5.94	0.125884	0.121054	0.0582544	0.183853	degrees of freedom	3
				5	9	7	0.72	1.27297	29	20.88	0.181852	0.121 ±0.063			Confidence level	0.95
				10	14	12	0.79	1.56065	30	23.7	0.130054				t-score	3.18245
				15	18	16.5	0.85	1.89712	26	22.1	0.114977				Confidence interval	0.0627993
28	-0.459587	117.115	1013493		0	1	0	0							Std err in Slope	0.0515159
				1	4	2.5	0.36	0.446287	22	7.92	0.178515	0.134071	-0.0298753	0.298018	degrees of freedom	3
				5	9	7	0.41	0.527633	29	11.89	0.0753761	0.134 ±0.164			Confidence level	0.95
				10	14	12	0.41	0.527633	29	11.89	0.0439694				t-score	3.18245
				15	18	16.5	0.93	2.65926	27	25.11	0.161167				Confidence interval	0.163947
29	-2.97037	119.876	1013634		0	1	0	0							Std err in Slope	0.0212366
				1	4	2.5	0.18	0.198451	23	4.14	0.0793804	0.0641219	-0.00346257	0.131706	degrees of freedom	3
				5	9	7	0.55	0.798508	22	12.1	0.114073	0.064 ±0.068			Confidence level	0.95
				10	14	12	0.38	0.478036	35	13.3	0.0398363				t-score	3.18245
				15	18	16.5	0.7	1.20397	27	18.9	0.072968				Confidence interval	0.0675845
30	-3.99846	122.513	1013330		0	1	0	0							Std err in Slope	0.0254166
				1	4	2.5	0.68	1.13943	21	14.28	0.455774	0.281259	0.200372	0.362146	degrees of freedom	3
				5	9	7	0.83	1.77196	30	24.9	0.253137	0.281 ±0.081			Confidence level	0.95
				10	14	12	0.97	3.50656	30	29.1	0.292213				t-score	3.18245
				15	18	16.5	0.99	4.60517	29	28.71	0.279101				Confidence interval	0.0808871
					0.997521	0.997521					20.0845
											20.0855
											3
					2.71828	2.71828

## Sheet: Force of infection
Dengue virus force of infection time varying and constant risk model
Model	Age	Estimated force of infection (%)	[95% CI]	P-value	Goodness of fit statistics
Model 1	1-18	13.1	12.5-13.6	< 0.0001	> 0.05**
Model 2	1	18.5	13.2-24.8	< 0.0001	1.00***
	2	13.1	9.9-16.7	< 0.0001
	3	10.2	8.0-12.7	< 0.0001
	4	12.5	10.1-15.3	< 0.0001
	5	11.7	9.5-14.3	< 0.0001
	6	13.9	11.6-16.5	< 0.0001
	7	14.8	12.4-17.5	< 0.0001
	8	11.5	9.5-13.7	< 0.0001
	9	15.9	13.3-18.8	< 0.0001
	10	13.6	11.5-16.0	< 0.0001
	11	12.6	10.5-14.9	< 0.0001
	12	14.4	12.0-17.2	< 0.0001
	13	12.9	10.7-15.3	< 0.0001
	14	13.7	11.5-16.1	< 0.0001
	15	12.5	10.8-14.5	< 0.0001
	16	13.4	11.4-15.5	< 0.0001
	17	11.1	9.4-13.0	< 0.0001
	18	15.2	10.9-21.3	< 0.0001
** Pearson (0.063) and Deviance tests (0.068)
*** Hosmer and Lemeshow test

## Sheet: seroprev per age
Overall sero prevalence
Total nr samples	nr of pos samples	Seroprevalence [95% CI]
3194	2216	69.4 [64.4-74.3]
Seroprevalence per agegroup
Age group	number of Samples	Seroprevalence [95% CI]	Odd ratio [95% CI]
AGE 1-4	672 (21.0 %)	33.8 [26.4-41.2]	Ref.
AGE 5-9	861 (27.0%)	65.4 [59.1-71.7]	4.40 [3.50;5.52]
AGE 10-14	886 (27.7%)	83.1 [77.1-89.0]	12.95 [10.0-16.79]
AGE 15-18	775 (24.3%)	89.0 [84.0-94.1]	22.24 [16.48-30.01]
Median age seroconversion: 4.8
	Fig 3. Mean age-specific dengue antibody seroprevalence distribution and 95% confidence interval.

## Sheet: Dengue disease history
Dengue disease history
Number of dengue cases in the household since the subject was borne
	Number of samples (%)	Seroprevalence [95%CI]	Odd ratio [95%CI]
No case	1500 (47.0%)	63.5 [56.2;70.7]	Ref.
One case	288 (9.0%)	83.7 [78.7;88.7]	2.54 [1.80;3.60]
> 1 case	66 (2.1%)	87.9 [78.3;97.5]	3.83 [1.77;8.24]
Don't know	1140 (35.7%)	71.3 [66.2;76.4]	1.16 [0.93;1.46]
No data	200 (6.3%)	76 [62.0;90.0]	1.27 [0.80;2.02]
Has a doctor ever diagnosed THE SUBJECT with dengue
	Number of samples (%)	Seroprevalence [95%CI]	Odd ratio [95%CI]
No	2406 (75.3%)	66.7 [61.4;72.1]	Ref.
Yes	335 (10.5%)	81.5 [74.6;88.4]	2.27 [1.67;3.10]
Don't know	227 (7.1%)	69.2 [57.7;80.7]	1.05 [0.76;1.44]
No Data	226 (7.1%)	79.6 [70.0;89.3]	1.47 [0.95;2.28]

## Sheet: DENV serotype
Supplementary Table S1. Mean age (years), sample size and dengue serotype-specific antibody prevalence (naïve, monotypic for each serotype, or multitypic) per province.
Province	Mean age	cluster	n subject	Naïve	DENV-1	DENV-2	DENV-3	DENV-4	Total Mono	Multi
Nanggroe Aceh Darussalam	10.8	1	23	0	0.174	0	0.13	0.174	0.478	0.522
Sumatera Utara	9.2	2	30	0	0.067	0.367	0.033	0.133	0.6	0.4
Sumatera Barat	9.2	3	28	0	0.143	0.25	0.25	0.036	0.679	0.321
Jambi	9.2	4	28	0	0.036	0.071	0.179	0.107	0.393	0.607
Lampung	10.9	5	15	0.067	0.2	0.2	0.067	0.067	0.534	0.4
Banten	8.2	6, 7	62	0	0.081	0.113	0.161	0.016	0.371	0.629
Dki Jakarta	9.8	8, 9, 10	78	0.038	0.167	0.141	0.167	0.051	0.526	0.436
Jawa Barat	9.7	11, 12, 13, 14, 15, 16, 17	183	0.033	0.137	0.213	0.12	0.027	0.497	0.47
Jawa Tengah	9.8	18, 19, 20, 21	112	0.009	0.08	0.152	0.116	0.054	0.402	0.589
Jawa Timur	10	22, 23, 24, 25, 26	117	0	0.214	0.12	0.145	0.009	0.488	0.513
Bali	10.1	27	24	0	0.125	0.125	0.125	0.042	0.417	0.583
Kalimantan Timur	10.1	28	24	0	0.167	0.25	0.125	0.042	0.584	0.417
Sulawesi Selatan	10.4	29	16	0	0.125	0.438	0.125	0	0.688	0.313
Sulawesi Tenggara	8.6	30	36	0	0.056	0.111	0.139	0	0.306	0.694
Total	9.6	30	776	0.014	0.131	0.169	0.135	0.041	0.476	0.509
								Fig 2. Map showing the proportion of monotypic dengue antibody profiles against each dengue serotype, by Indonesian province containing at least one study
								site (shown in grey).
Fig 1. Proportion of individuals with naïve, monotypic (for each dengue serotype), or multitypic PRNT profiles, by age group.
